# Supplementary material for: Motility in Periweissella Species: Genomic and Phenotypic Characterization and Update on Motility in Lactobacillaceae
Source: Microorganisms. 2023 Dec 5;11(12):2923. doi: 10.3390/microorganisms11122923 (PMC10745875; doi:10.3390/microorganisms11122923)
Supplement: Supplementary file 1 [file microorganisms-11-02923-s001.zip]

Archive with 4 entries (4 files):
- Movie S1_Brightfield Microscopy.mp4
- Supplementary Figure S1_FliI alignment.pdf
- Supplementary Figure S2_Phylogenetic tree motility proteins.pdf
- Supplementary Table S1_Strain list.pdf
